# Supplementary material for: Bletilla Striata Polysaccharide Alleviates Neutropenia by Promoting C/EBPε-Dependent Hematopoietic Reconstitution
Source: Cells. 2025 Nov 28;14(23):1888. doi: 10.3390/cells14231888 (PMC12691188; doi:10.3390/cells14231888)
Supplement: Supplementary file 1 [file cells-14-01888-s001.zip]

Archive with 4 entries (4 files):
- cells-3915197-supplementary.pdf
- Video S1-LSK cells live image of control mice .mp4
- Video S2-LSK cells live image of CY-mice.mp4
- Video S3-LSK cells live image of BSP-mice.mp4
